# Supplementary material for: Vitamin D Metabolite Ratio in Pregnant Women with Low Blood Vitamin D Concentrations Is Associated with Neonatal Anthropometric Data
Source: Nutrients. 2022 May 25;14(11):2201. doi: 10.3390/nu14112201 (PMC9182679; doi:10.3390/nu14112201)
Supplement: Supplementary file 1 [file nutrients-14-02201-s001.zip]

Archive with 1 entries (1 files):
- nutrients-1688823-supplementary.pdf
